# Supplementary material for: Magmatic Response to Subduction Initiation: Part 1. Fore‐arc Basalts of the Izu‐Bonin Arc From IODP Expedition 352
Source: Geochem Geophys Geosyst. 2019 Jan 16;20(1):314–38. doi: 10.1029/2018GC007731 (PMC6392113; doi:10.1029/2018GC007731)
Supplement: Supplementary file 2 — Data Set S1 [file GGGE-20-314-s002.xlsx]

## Sheet: Table T01 Columns
	Supplemental Data Table S01: Major and trace element analyses of samples from Holes U1440 and U1441. Major elements and Cr by XRF on fused glass beads; trace elements by ICP-MS on solutions. Major elements weight % oxide; trace elements ug/g. Major elements normalized to 100% anhydrous; †original sum of analysis shown.
Sample#	352-U1440A-13X-1-W 9/13	352-U1440A-14X-1-W 1/9	352-U1440B-4R-1-W 86/88	352-U1440B-4R-1-W 126/129	352-U1440B-4R-2-W 15/18	352-U1440B-6R-1-W 16/19	352-U1440B-7R-1-W 52/55	352-U1440B-8R-1-W 27/30	352-U1440B-8R-1-W 112/115	352-U1440B-10R-1-W 39/42	352-U1440B-10R-1-W 104/107	352-U1440B-10R-2-W 46/50	352-U1440B-11R-1-W 36/39	352-U1440B-12R-1-W 33/35	352-U1440B-12R-1-W 82/86	352-U1440B-12R-1-W 128/129	352-U1440B-12R-2-W 20/24	352-U1440B-12R-2-W 41/44	352-U1440B-12R-2-W 132/135	352-U1440B-13R-1-W 49/52	352-U1440B-13R-1-W 117/120	352-U1440B-15R-1-W 55/58	352-U1440B-17R-1-W 70/72	352-U1440B-18R-1-W 4/9	352-U1440B-18R-1-W 52/55	352-U1440B-18R-1-W 117/121	352-U1440B-19R-1-W 2/6	352-U1440B-19R-1-W 42/44	352-U1440B-20R-1-W 5/8	352-U1440B-21R-1-W 52/56	352-U1440B-22R-1-W 5/9	352-U1440B-22R-1-W71/75	352-U1440B-23R-1-W 64/68	352-U1440B-24R-1-W 43/52	352-U1440B-25R-1-W 5/9	352-U1440B-25R-1-W 80/83	352-U1440B-26R-1-W 52/55	352-U1440B-27R-1-W 2/6	352-U1440B-27R-1-W 43/46	352-U1440B-28R-1-W 1/4	352-U1440B-28R-1-W 19/22	352-U1440B-28R-1-W 43/46	352-U1440B-29R-1-W 36/40	352-U1440B-29R-1-W 59/63	352-U1440B-29R-1-W 75/78	352-U1440B-30R-1-W 1/5	352-U1440B-30R-1-W 38/42	352-U1440B-30R-1-W 48/51	352-U1440B-31R-1-W 12/17
DEPTH (mbsf)	103.61	104.65	115.85	116.28	116.575	127.075	134.935	136.685	137.535	144.58	145.155	145.84	154.275	163.94	164.44	164.88	165.31	165.51	166.42	173.81	174.48	193.265	212.91	220.265	220.735	221.39	226.74	227.13	231.765	236.94	241.47	242.13	246.76	251.575	260.87	261.615	271.035	280.34	280.745	290.025	290.205	290.445	300.08	300.31	300.465	309.53	309.93	310.03	319.345
Sample ID	599-5241	599-5251	599-5261	599-5281	599-5291	599-5271	599-5301	599-5841	599-5851	599-5311	599-5861	599-5321	599-5331	599-5341	599-5351	599-5361	599-5371	599-5381	599-5401	599-5411	599-5421	599-5441	599-5461	599-5471	599-5481	599-5491	599-5501	599-5511	599-5521	599-5531	599-5541	599-5871	599-5561	599-5571	599-5581	599-5591	599-5601	599-5611	599-5621	599-5631	599-5641	599-5651	599-5661	599-5671	599-5681	599-5691	599-5701	599-5881	599-5711
Unit	1	1	1	2	2	2	2	2	2	2	2	2	2	2	3	3	3	3	4	4	4	4	5	5	5	5	6	6	7	7	7	7	7	7	8	8	8	9	9	10	10	11	11	12	12	13	13x	13x	13
Series	FAB	FAB	P-FAB	Upper FAB	Upper FAB	Upper FAB	Upper FAB	Upper FAB	Upper FAB	Upper FAB	Upper FAB	Upper FAB	Upper FAB	Upper FAB	P-FAB	P-FAB	P-FAB	P-FAB	N-FAB	N-FAB	N-FAB	N-FAB	N-FAB	N-FAB	N-FAB	N-FAB	Andesite	Andesite	N-FAB	N-FAB	N-FAB	N-FAB	N-FAB	N-FAB	N-FAB	N-FAB	N-FAB	N-FAB	N-FAB	N-FAB	N-FAB	N-FAB	N-FAB	N-FAB	N-FAB	E-FAB	FAB-Dike	FAB-Dike	E-FAB
SiO2	50.49	50.65	50.35	49.04	50.39	52.32	50.86	51.52	51.44	50.89	50.6	52.39	50.36	51.09	50.97	50.13	50.28	50.4	49.93	49.92	50.15	49.79	48.93	50.38	49.59	50.32	52.15	52.7	50.18	50.48	50.37	50.09	49.99	50.02	51.11	51.55	50.37	50.72	51.25	51.35	52.45	50.23	52.75	50.34	50.21	52.03	50.16	50.53	51.62
TiO2	0.8	0.98	0.61	1.22	1.13	0.96	0.95	0.92	0.98	0.93	0.96	0.98	1.01	0.99	0.56	0.57	0.57	0.58	1.35	1.36	1.34	1.36	0.95	1.29	1.17	1.13	1.02	1.09	1.07	1.08	1.05	1.02	1.1	1	1.07	0.99	1.02	0.96	1.03	1.04	1	1.05	1.05	0.95	0.94	1.03	0.9	0.88	1.03
Al2O3	15.77	15.07	16.11	16.97	15.54	14.14	14.64	14.36	14.86	15.11	15.5	14.07	14.44	14.84	15.77	16.02	16.1	15.98	14.72	14.88	14.76	14.93	15.88	15.46	15.17	14.86	14.68	14.68	14.96	15.15	15.33	15.38	15.59	14.66	15.18	13.89	14.91	13.96	15.25	15.33	14.91	14.5	14.44	15.24	15.17	16.4	15.43	15.45	16.58
Fe2O3*	11.58	12.31	10.54	14.82	13.44	13.46	13.63	13.87	12.82	12.69	12.34	13.88	14.93	13.5	9.91	10.25	9.97	10.24	14.32	14.38	14.45	14.43	12.44	13.12	13.38	13.85	13.37	13.16	13.04	12.87	12.81	13.03	12.75	13.96	11.4	13.8	11.98	13.7	12.48	11.93	11.83	13.81	12.31	12	12.16	12.04	11.82	11.48	12.26
FeO*	10.42	11.08	9.48	13.34	12.09	12.11	12.26	12.48	11.53	11.42	11.1	12.49	13.43	12.15	8.92	9.23	8.97	9.21	12.88	12.94	13	12.99	11.19	11.81	12.04	12.46	12.03	11.84	11.73	11.58	11.53	11.73	11.47	12.56	10.26	12.41	10.78	12.33	11.23	10.73	10.65	12.43	11.08	10.79	10.94	10.84	10.64	10.33	11.03
MnO	0.15	0.18	0.13	0.16	0.18	0.2	0.21	0.19	0.22	0.19	0.18	0.2	0.21	0.2	0.16	0.17	0.17	0.16	0.2	0.2	0.2	0.19	0.19	0.19	0.19	0.19	0.21	0.15	0.17	0.18	0.17	0.17	0.17	0.2	0.16	0.16	0.18	0.15	0.15	0.14	0.14	0.19	0.15	0.19	0.19	0.16	0.17	0.15	0.16
MgO	7.43	6.99	7.98	4.33	5.97	6.64	6.98	6.83	7.11	7.11	6.97	6.39	6.52	6.44	8.22	8.24	8.29	8.23	6.51	6.35	6.35	6.33	6.62	6.26	6.68	6.68	5.67	6.46	7.54	7.29	7.39	7.51	7.24	7.37	7.67	6.92	7.58	7.91	7.83	7.2	7.31	7.49	7.18	7.8	7.87	6.58	7.69	8.3	5.85
CaO	12.3	12.42	12.85	11.35	11.6	11.03	11.54	11.08	11.3	11.8	11.83	10.83	11.16	11.48	13.31	13.41	13.43	13.25	11.34	11.43	11.33	11.33	13.13	11.8	12.19	11.34	10.63	8.83	11.3	11.36	11.2	11.18	11.25	11.31	11.76	11.2	12.44	10.92	10.79	11.47	10.78	11.62	10.66	12.36	12.29	9.44	12.52	11.58	10.1
Na2O	2.19	2.2	2.03	2.92	2.53	2.25	2.17	2.17	2.22	2.2	2.6	2.18	2.21	2.31	1.67	1.71	1.69	1.67	2.46	2.44	2.38	2.52	2.42	2.34	2.35	2.41	2.84	3.13	2.4	2.42	2.37	2.42	2.56	2.22	2.54	2.22	2.3	2.65	2.36	2.56	2.37	2.25	2.45	2.02	2.08	2.73	2.2	2.47	2.86
K2O	0.36	0.35	0.39	0.54	0.45	0.27	0.3	0.37	0.25	0.28	0.16	0.4	0.57	0.41	0.37	0.44	0.43	0.45	0.49	0.35	0.37	0.42	0.55	0.34	0.49	0.5	0.62	0.9	0.51	0.36	0.49	0.41	0.52	0.55	0.15	0.57	0.3	0.33	0.03	0.11	0.31	0.16	0.16	0.23	0.22	0.69	0.2	0.22	0.67
P2O5	0.08	0.08	0.07	0.13	0.12	0.08	0.09	0.08	0.08	0.08	0.09	0.08	0.09	0.1	0.06	0.08	0.07	0.06	0.13	0.12	0.12	0.14	0.14	0.13	0.13	0.09	0.17	0.22	0.12	0.1	0.11	0.09	0.11	0.1	0.1	0.1	0.11	0.07	0.08	0.08	0.08	0.09	0.08	0.08	0.08	0.11	0.09	0.08	0.09
Sum	100.77	99.62	98.87	98.58	97.64	98.39	99.39	100.38	100.35	98.91	101.46	99.24	96.07	99.27	100.2	98.42	98.34	98.8	98.31	97.7	99.12	99.14	99.64	98.94	99.61	99.99	99.99	99.2	98.08	98.27	99.72	99.96	98.25	99.24	99.32	98.29	98.69	100.22	100.38	99.47	100.31	101.27	99.91	100.58	100.84	99.91	99.59	99.68	100.1
LOI	2.47	0.12	1.09	0.93	1.07	0.32	0.58	0.42	0.61	-0.02	0.04	0.59	0.2		0.34	0.54	0.38	0.56	0.26	0.33	0.27	0.27	2.2	0.79	1.11	0.86	0.35	1.93	0.97	0.93	0.94	0.93	0.79	0.79	0.76	0.85	0.29	1.04	1.05	1.82	1.32	0.56	1.64	0.51	0.79	2.18	1.8	1.47	1.64
mg#	55.97	52.92	59.99	36.67	46.79	49.41	50.35	49.38	52.36	52.6	52.8	47.69	46.38	48.55	62.16	61.42	62.21	61.42	47.36	46.66	46.55	46.47	51.32	48.58	49.74	48.87	45.65	49.32	53.4	52.87	53.32	53.29	52.95	51.11	57.12	49.81	55.61	53.32	55.41	54.47	55.01	51.78	53.58	56.29	56.17	51.96	56.3	58.89	48.6
Trace elements ug/g
Ti	4817	5874	3680	7327	6748	5763	5720	5502	5868	5555	5748	5849	6082	5914	3357	3433	3424	3476	8094	8132	8024	8127	5691	7736	6999	6778	6104	6528	6413	6454	6285	6109	6601	6016	6420	5940	6107	5777	6175	6234	5991	6312	6296	5669	5627	6200	5381	5303	6200
K	2959	2917	3248	4476	3760	2216	2464	3069	2061	2331	1310	3340	4708	3412	3068	3621	3549	3710	4034	2945	3038	3498	4545	2798	4063	4148	5130	7463	4249	2976	4083	3390	4345	4546	1211	4696	2480	2730	282	872	2575	1316	1367	1915	1838	5717	1684	1863	5582
V	302.47	385.93	304.55	462.49	424.08	372.62	368.93	390.91	394.72	376.98	393.77	384.87	410.93	425.44	277.7	268.3	276.98	273.84	500.41	469.31	466.65	495.81	347.64	445.85	458.38	424.97	302.57	246.43	426.7	381.53	376.33	384.64	423.55	392.22	319.14	320.86	323.77	374.32	435.12	355.58	391.35	408.69	360.37	379.86	371.54	348.3	326.74	310.78	336.78
Sc	32.72	41.62	44.45	41.58	44.4	36.79	38.5	44.13	43.68	37.93	42.01	36.2	45.3	44.64	42.05	40.88	41.39	40.73	43.54	43.75	42.06	42.96	38.45	43.98	43.44	42.71	39.11	31.82	41.43	41.16	41.57	40.56	46.57	42.47	41.68	38.69	41.29	36.53	42.34	38.52	38.87	39.16	38.73	38.97	39.86	34.14	33.52	35.31	34.27
Cr	48	129	301	51	35	34	59	49	68	78	85	65	24	56	231	257	270	232	108	98	78	112	247	180	136	92	80	62	132	108	125	127	109	81	252	236	272	122	62	192	129	106	66	153	178	33	201	270	68
Co	44.95	63.86	43.67	36.99	48.49	61.76	61.34	59.55	91.93	55.6	55.24	53.66	59.13	55.91	51.25	57.52	51.31	49.25	55.14	53.77	50.6	52.46	52.99	50.38	57.01	57.6	40.95	37.77	50.08	54.5	47.12	48.9	51.09	50.09	62.06	41.74	45.73	47.28	58.44	50.96	47.22	52.89	48.07	56.31	52.04	39.14	42.71	48.71	41.34
Ni	88.23	88.4	96.66	45.93	54.05	56.03	56.99	61.74	63.04	60.05	55.94	47.29	52.39	52.71	97.9	95.59	102.13	90.28	83.63	90.32	73.92	74.47	117.95	96.22	97.97	85.63	59.33	54.08	76.23	70.7	80.22	81.25	73.11	78.51	118.67	81.07	92.96	70.02	74.1	81.45	75.53	67.26	60.46	91.75	83.56	43.97	80.48	89.41	45.62
Rb	4.81	7.09	9.75	9.83	6.57	2.91	3.04	8.8	4.14	2.37	2.61	7.12	8.83	5.85	5.09	6.44	6.03	6.76	9.68	5.26	5.42	8.27	5.99	4.33	9.7	10.01	6.96	13.83	7.33	6.49	9.76	8.45	9.88	10.08	2.77	17.89	4.91	10.85	0.15	1.65	8.28	5.04	3.57	1.96	2.73	7.67	4.49	12.49	9.47
Sr	70.29	57.67	70.25	79.51	75.92	62.39	59.18	65.1	64.66	56.32	60.43	61.62	61.61	63.44	52.81	53.44	53.71	52.09	64.82	64.09	62.86	65.55	74.27	64.74	65.63	64.35	61.45	73.11	49.69	61.37	53.81	49.85	56.81	57.43	64.29	55.26	57.84	51.63	53.16	59.98	57.64	56.25	57.63	55.93	55.96	99.77	63.01	65.81	101.13
Y	18.79	26.38	14.68	26.92	27.68	25.6	26.12	23.43	25.97	22.1	22.62	23.48	25.69	24.64	15.71	15.38	15.13	15.3	33.43	35.2	34.68	32.15	24.83	35.55	27.83	26.6	61.49	75.93	26.23	28.32	25.81	23.92	26.01	29.54	29	26.39	30.49	22.94	22.39	22.56	20.84	27.21	23.98	23.33	23.51	26	23.53	20.38	24.29
Zr	31.48	38.83	15.8	47.21	44.16	36.49	37.04	36.12	36.16	33.96	36.38	35.53	39.09	36.77	21.64	21.32	21.52	21.48	54.07	53.76	54.26	52.84	40.97	50.83	44.86	43.16	112.05	141.52	38.32	40.9	38.18	37.09	40.06	35.68	52.01	47.25	48.5	33.7	34.86	38.76	39.44	41.08	40.77	36.78	37.08	44.83	39.18	37.76	44.37
Nb	0.895698	0.59753	0.448045	1.00573	0.851503	0.643086	0.817479	0.723412	0.734174	0.740683	0.714752	0.798723	1.03367	0.774519	0.430476	0.40829	0.407785	0.450015	0.914894	0.933765	0.933382	0.95332	0.62537	0.830045	0.801737	0.805898	1.73757	2.07506	0.59127	0.636145	0.597168	0.583521	0.618386	0.566097	0.797067	0.725301	0.808956	0.559515	0.57997	0.659013	0.655738	0.755647	0.753058	0.679943	0.655639	1.38202	0.575986	0.559762	1.25678
Ba	6.18	5.74	6.37	14.15	7.24	20.69	6.24	13.73	16.8	4.85	8.61	17.43	6.09	13.72	5.06	6.35	6.74	4.54	9.76	6.96	7.12	9.61	17.27	6.49	15.26	19.44	15.64	10.76	5.04	6.06	4.66	3.39	7.78	6.94	6.89	4.42	6.71	4.08	5.36	10.73	5.48	4.58	10.16	5.64	3.94	10.9	4.9	16.24	9.73
La	1.545	1.456		1.981	1.864	1.682	1.706	1.477	1.656	1.435	1.57	1.572	1.663	1.584	1.008	0.97	0.978	1.01	1.872	1.932	1.897	1.87	1.671	1.953	1.695	1.568	3.883	4.731	1.302	1.593	1.359	1.208	1.369	1.648	1.677	1.391	1.578	1.114	1.139	1.31	1.2	1.427	1.471	1.334	1.318	2.619	1.429	1.366	2.286
Ce	4.437	4.664	3.151	6.124	5.418	5.271	5.153	4.662	5.064	4.626	4.94	4.992	5.349	4.917	3.061	3.035	2.997	3.063	6.155	6.444	6.091	6.039	4.856	6.275	5.211	5.101	12.214	15.465	4.403	4.943	4.451	4.041	4.545	5.728	5.657	4.781	5.353	3.745	3.788	4.258	3.966	4.738	4.847	4.219	4.298	7.598	4.684	4.451	7.1
Pr	0.803	0.869	0.597	1.082	1	0.916	0.93	0.85	0.899	0.821	0.871	0.845	0.953	0.887	0.55	0.525	0.531	0.535	1.148	1.162	1.143	1.123	0.884	1.13	0.984	0.921	2.172	2.814	0.794	0.93	0.834	0.774	0.835	0.967	1.042	0.895	0.989	0.709	0.72	0.779	0.729	0.867	0.884	0.785	0.802	1.229	0.842	0.797	1.184
Nd	4.441	5.222	3.295	6.276	5.621	5.186	5.419	4.606	5.094	4.692	4.943	4.963	5.368	5.046	3.096	3.058	3.056	3.04	6.567	6.753	6.558	6.481	5.068	6.521	5.639	5.28	12.942	15.909	4.935	5.413	4.929	4.574	4.999	5.734	6.013	5.231	5.795	4.275	4.16	4.701	4.41	5.145	5.19	4.632	4.706	6.743	4.965	4.515	6.548
Eu	0.665	0.838	0.549	0.957	0.881	0.812	0.826	0.758	0.813	0.764	0.794	0.774	0.829	0.792	0.503	0.487	0.496	0.512	1.018	1.028	1.002	1.008	0.76	1.012	0.887	0.853	1.644	2.007	0.772	0.865	0.817	0.762	0.828	0.897	0.93	0.825	0.882	0.719	0.721	0.756	0.737	0.839	0.786	0.747	0.748	0.906	0.73	0.712	0.884
Sm	1.696	2.104	1.274	2.435	2.255	2.09	2.103	1.888	1.976	1.868	1.945	1.927	2.098	2.013	1.252	1.199	1.217	1.21	2.786	2.823	2.7	2.689	1.985	2.755	2.304	2.221	5.057	6.218	2.042	2.201	2.111	1.894	2.152	2.35	2.573	2.184	2.456	1.815	1.729	1.869	1.743	2.07	2.094	1.861	1.891	2.319	1.918	1.812	2.32
Gd	2.54	3.429	2.068	3.698	3.584	3.273	3.352	3.004	3.216	2.938	3.008	3.146	3.264	3.144	1.936	1.958	1.838	1.863	4.407	4.364	4.282	4.204	3.098	4.314	3.632	3.429	7.985	9.689	3.27	3.534	3.205	3.094	3.42	3.819	3.859	3.379	3.757	2.969	2.783	2.943	2.823	3.387	3.159	2.838	3.064	3.386	3.055	2.815	3.456
Tb	0.452	0.641	0.377	0.673	0.682	0.605	0.609	0.596	0.597	0.548	0.564	0.556	0.628	0.59	0.375	0.362	0.36	0.365	0.813	0.837	0.816	0.804	0.583	0.829	0.662	0.639	1.508	1.863	0.629	0.691	0.635	0.582	0.637	0.685	0.728	0.631	0.722	0.562	0.535	0.575	0.518	0.635	0.62	0.564	0.57	0.632	0.552	0.498	0.61
Dy	3.309	4.655	2.58	4.869	4.739	4.351	4.466	3.963	4.319	3.955	4.023	4.117	4.453	4.314	2.741	2.592	2.586	2.559	5.688	5.882	5.786	5.551	4.136	5.948	4.613	4.651	10.441	12.832	4.502	4.861	4.538	4.251	4.517	4.877	5.137	4.596	5.083	3.991	3.893	4.028	3.756	4.613	4.392	4.06	4.204	4.41	4.033	3.623	4.266
Ho	0.728	1.026	0.598	1.064	1.056	0.976	1.011	0.938	0.977	0.871	0.893	0.917	1.01	0.95	0.61	0.595	0.598	0.592	1.292	1.312	1.309	1.229	0.929	1.361	1.041	1.03	2.348	2.947	1.019	1.099	1.014	0.942	1.029	1.097	1.144	1.028	1.157	0.909	0.894	0.88	0.841	1.057	0.985	0.928	0.922	0.962	0.886	0.802	0.926
Er	2.408	3.416	1.705	3.584	3.355	3.307	3.387	2.819	3.056	2.9	2.948	3.017	3.153	3.065	1.912	1.942	1.861	1.936	4.156	4.268	4.124	3.978	2.997	4.422	3.352	3.265	7.574	8.949	3.292	3.439	3.339	3.121	3.251	3.592	3.582	3.248	3.66	2.822	2.822	2.785	2.603	3.38	3.147	2.997	2.916	3.056	2.816	2.448	3.005
Tm	0.352	0.501	0.259	0.536	0.505	0.49	0.504	0.469	0.459	0.427	0.435	0.466	0.485	0.447	0.291	0.291	0.285	0.278	0.596	0.652	0.614	0.586	0.459	0.652	0.498	0.468	1.139	1.407	0.497	0.512	0.496	0.46	0.483	0.52	0.549	0.497	0.559	0.455	0.422	0.414	0.383	0.515	0.449	0.456	0.425	0.459	0.426	0.358	0.429
Yb	2.266	3.398	1.722	3.386	3.358	3.267	3.386	2.82	3.099	2.845	2.761	3.028	3.13	2.862	1.918	1.887	1.83	1.892	3.892	4.253	4.132	3.861	2.995	4.257	3.227	3.104	7.361	8.941	3.335	3.385	3.294	3.082	3.181	3.391	3.593	3.306	3.638	3.002	2.782	2.695	2.568	3.322	3.01	3.068	2.922	3.086	2.924	2.396	2.873
Lu	0.364	0.525	0.259	0.52	0.51	0.522	0.511	0.465	0.476	0.425	0.406	0.468	0.499	0.449	0.295	0.285	0.279	0.29	0.599	0.642	0.64	0.588	0.454	0.651	0.489	0.463	1.096	1.388	0.514	0.525	0.506	0.463	0.473	0.518	0.548	0.51	0.556	0.466	0.423	0.408	0.366	0.504	0.442	0.452	0.441	0.469	0.436	0.344	0.44
Hf	0.839612	0.944457	0.40462	1.24808	1.16748	0.739439	0.867671	0.918353	0.929957	0.792798	0.941073	0.881836	1.086	0.978746	0.606411	0.563237	0.558684	0.566272	1.4879	1.42921	1.16162	1.24848	1.01151	1.1101	1.25255	1.3334	2.89225	3.01687	0.831392	0.87499	0.82474	0.831952	1.0097	1.00263	1.34757	1.09148	1.09289	0.761951	0.766761	0.850328	0.848723	0.907501	0.90784	0.800346	0.794959	0.953199	0.808556	0.804456	0.9208
Ta	0.0565112	0.040798	0.0285183	0.0693201	0.0614638	0.043325	0.0504766	0.050461	0.044691	0.0464827	0.0476793	0.0499748	0.066666	0.0489724	0.0320278	0.0292112	0.0312938	0.0303649	0.0658841	0.0705777	0.059522	0.0601221	0.0432727	0.0509634	0.0705851	0.06468	0.115244	0.182229	0.0417496	0.0492023	0.0435806	0.0456681	0.0386595	0.0545326	0.0547312	0.0428892	0.0550413	0.0415613	0.0420221	0.046462	0.0474063	0.058979	0.0537765	0.0497663	0.0475965	0.106171	0.0395449	0.0413039	0.0947076
Pb	0.0882419	0.0806934	0.0966229	0.132928	0.101912	0.0771917	0.0998358	0.35927	0.0809811	0.129676	0.0920141	0.0918949	0.157091	0.12695	0.0703157	0.0728664	0.068868	0.0685016	0.115896	0.184643	0.216419	0.139213	0.221307	0.0769583	0.0966035	0.103128	0.1238	0.350505	0.139579	0.231409	0.112611	0.0629287	0.099667	0.159908	0.112368	0.0843583	0.0886991	0.0632731	0.249054	0.0865652	0.0570594	0.0670148	0.0811134	0.081479	0.0836385	0.112088	0.0738328	0.26827	0.0880542
Th	0.0626339	0.0485637	0.0260722	0.0740127	0.0638486	0.0476129	0.0614232	0.0544353	0.0523842	0.0563969	0.0512779	0.0598992	0.0734829	0.056919	0.03509	0.0342441	0.0334522	0.039251	0.0635309	0.0647	0.0689487	0.0680917	0.0495884	0.0606495	0.057526	0.0586951	0.126496	0.192771	0.0435531	0.0588775	0.0474939	0.0456749	0.0456724	0.0487065	0.0575049	0.0539105	0.0588168	0.0387152	0.039405	0.0517367	0.051521	0.0524577	0.0540106	0.0506422	0.0516999	0.0982535	0.0506691	0.0489011	0.0953733
U	0.0331948	0.147301	0.100699	0.198241	0.190445	0.0159953	0.321759	0.018873	0.0903916	0.167791	0.111586	0.0434795	0.238795	0.199219	0.0796381	0.0647017	0.0842739	0.0815509	0.169395	0.262935	0.251708	0.116104	0.0611851	0.436688	0.176321	0.181815	0.122717	0.18067	0.0874417	0.138113	0.102379	0.0762315	0.148673	0.0470782	0.114162	0.0346702	0.127258	0.0190178	0.0187401	0.158214	0.213184	0.0562438	0.274047	0.0694102	0.0936708	0.0477774	0.122028	0.0781264	0.0522972
[truncated: 21 more columns]

## Sheet: Table T01 Rows
Sample#	DEPTH (mbsf)	Sample ID	Unit	Series	Sum	LOI	SiO2	TiO2	Al2O3	Fe2O3*	FeO*	MnO	MgO	CaO	Na2O	K2O	P2O5	mg#	Ti	K	V	Sc	Cr	Co	Ni	Rb	Sr	Y	Zr	Nb	Ba	La	Ce	Pr	Nd	Eu	Sm	Gd	Tb	Dy	Ho	Er	Tm	Yb	Lu	Hf	Ta	Pb	Th
352-U1440A-13X-1-W 9/13	103.61	599-5241	1	FAB	100.77	2.47	50.49	0.8	15.77	11.58	10.42	0.15	7.43	12.3	2.19	0.36	0.08	55.97	4817	2959	302.47	32.72	48	44.95	88.23	4.81	70.29	18.79	31.48	0.895698	6.18	1.545	4.437	0.803	4.441	0.665	1.696	2.54	0.452	3.309	0.728	2.408	0.352	2.266	0.364	0.839612	0.0565112	0.0882419	0.0626339
352-U1440A-14X-1-W 1/9	104.65	599-5251	1	FAB	99.62	0.12	50.65	0.98	15.07	12.31	11.08	0.18	6.99	12.42	2.2	0.35	0.08	52.92	5874	2917	385.93	41.62	129	63.86	88.4	7.09	57.67	26.38	38.83	0.59753	5.74	1.456	4.664	0.869	5.222	0.838	2.104	3.429	0.641	4.655	1.026	3.416	0.501	3.398	0.525	0.944457	0.040798	0.0806934	0.0485637
352-U1440B-4R-1-W 86/88	115.85	599-5261	1	P-FAB	98.87	1.09	50.35	0.61	16.11	10.54	9.48	0.13	7.98	12.85	2.03	0.39	0.07	59.99	3680	3248	304.55	44.45	301	43.67	96.66	9.75	70.25	14.68	15.8	0.448045	6.37		3.151	0.597	3.295	0.549	1.274	2.068	0.377	2.58	0.598	1.705	0.259	1.722	0.259	0.40462	0.0285183	0.0966229	0.0260722
352-U1440B-4R-1-W 126/129	116.28	599-5281	2	Upper FAB	98.58	0.93	49.04	1.22	16.97	14.82	13.34	0.16	4.33	11.35	2.92	0.54	0.13	36.67	7327	4476	462.49	41.58	51	36.99	45.93	9.83	79.51	26.92	47.21	1.00573	14.15	1.981	6.124	1.082	6.276	0.957	2.435	3.698	0.673	4.869	1.064	3.584	0.536	3.386	0.52	1.24808	0.0693201	0.132928	0.0740127
352-U1440B-4R-2-W 15/18	116.575	599-5291	2	Upper FAB	97.64	1.07	50.39	1.13	15.54	13.44	12.09	0.18	5.97	11.6	2.53	0.45	0.12	46.79	6748	3760	424.08	44.4	35	48.49	54.05	6.57	75.92	27.68	44.16	0.851503	7.24	1.864	5.418	1	5.621	0.881	2.255	3.584	0.682	4.739	1.056	3.355	0.505	3.358	0.51	1.16748	0.0614638	0.101912	0.0638486
352-U1440B-6R-1-W 16/19	127.075	599-5271	2	Upper FAB	98.39	0.32	52.32	0.96	14.14	13.46	12.11	0.2	6.64	11.03	2.25	0.27	0.08	49.41	5763	2216	372.62	36.79	34	61.76	56.03	2.91	62.39	25.6	36.49	0.643086	20.69	1.682	5.271	0.916	5.186	0.812	2.09	3.273	0.605	4.351	0.976	3.307	0.49	3.267	0.522	0.739439	0.043325	0.0771917	0.0476129
352-U1440B-7R-1-W 52/55	134.935	599-5301	2	Upper FAB	99.39	0.58	50.86	0.95	14.64	13.63	12.26	0.21	6.98	11.54	2.17	0.3	0.09	50.35	5720	2464	368.93	38.5	59	61.34	56.99	3.04	59.18	26.12	37.04	0.817479	6.24	1.706	5.153	0.93	5.419	0.826	2.103	3.352	0.609	4.466	1.011	3.387	0.504	3.386	0.511	0.867671	0.0504766	0.0998358	0.0614232
352-U1440B-8R-1-W 27/30	136.685	599-5841	2	Upper FAB	100.38	0.42	51.52	0.92	14.36	13.87	12.48	0.19	6.83	11.08	2.17	0.37	0.08	49.38	5502	3069	390.91	44.13	49	59.55	61.74	8.8	65.1	23.43	36.12	0.723412	13.73	1.477	4.662	0.85	4.606	0.758	1.888	3.004	0.596	3.963	0.938	2.819	0.469	2.82	0.465	0.918353	0.050461	0.35927	0.0544353
352-U1440B-8R-1-W 112/115	137.535	599-5851	2	Upper FAB	100.35	0.61	51.44	0.98	14.86	12.82	11.53	0.22	7.11	11.3	2.22	0.25	0.08	52.36	5868	2061	394.72	43.68	68	91.93	63.04	4.14	64.66	25.97	36.16	0.734174	16.8	1.656	5.064	0.899	5.094	0.813	1.976	3.216	0.597	4.319	0.977	3.056	0.459	3.099	0.476	0.929957	0.044691	0.0809811	0.0523842
352-U1440B-10R-1-W 39/42	144.58	599-5311	2	Upper FAB	98.91	-0.02	50.89	0.93	15.11	12.69	11.42	0.19	7.11	11.8	2.2	0.28	0.08	52.6	5555	2331	376.98	37.93	78	55.6	60.05	2.37	56.32	22.1	33.96	0.740683	4.85	1.435	4.626	0.821	4.692	0.764	1.868	2.938	0.548	3.955	0.871	2.9	0.427	2.845	0.425	0.792798	0.0464827	0.129676	0.0563969
352-U1440B-10R-1-W 104/107	145.155	599-5861	2	Upper FAB	101.46	0.04	50.6	0.96	15.5	12.34	11.1	0.18	6.97	11.83	2.6	0.16	0.09	52.8	5748	1310	393.77	42.01	85	55.24	55.94	2.61	60.43	22.62	36.38	0.714752	8.61	1.57	4.94	0.871	4.943	0.794	1.945	3.008	0.564	4.023	0.893	2.948	0.435	2.761	0.406	0.941073	0.0476793	0.0920141	0.0512779
352-U1440B-10R-2-W 46/50	145.84	599-5321	2	Upper FAB	99.24	0.59	52.39	0.98	14.07	13.88	12.49	0.2	6.39	10.83	2.18	0.4	0.08	47.69	5849	3340	384.87	36.2	65	53.66	47.29	7.12	61.62	23.48	35.53	0.798723	17.43	1.572	4.992	0.845	4.963	0.774	1.927	3.146	0.556	4.117	0.917	3.017	0.466	3.028	0.468	0.881836	0.0499748	0.0918949	0.0598992
352-U1440B-11R-1-W 36/39	154.275	599-5331	2	Upper FAB	96.07	0.2	50.36	1.01	14.44	14.93	13.43	0.21	6.52	11.16	2.21	0.57	0.09	46.38	6082	4708	410.93	45.3	24	59.13	52.39	8.83	61.61	25.69	39.09	1.03367	6.09	1.663	5.349	0.953	5.368	0.829	2.098	3.264	0.628	4.453	1.01	3.153	0.485	3.13	0.499	1.086	0.066666	0.157091	0.0734829
352-U1440B-12R-1-W 33/35	163.94	599-5341	2	Upper FAB	99.27		51.09	0.99	14.84	13.5	12.15	0.2	6.44	11.48	2.31	0.41	0.1	48.55	5914	3412	425.44	44.64	56	55.91	52.71	5.85	63.44	24.64	36.77	0.774519	13.72	1.584	4.917	0.887	5.046	0.792	2.013	3.144	0.59	4.314	0.95	3.065	0.447	2.862	0.449	0.978746	0.0489724	0.12695	0.056919
352-U1440B-12R-1-W 82/86	164.44	599-5351	3	P-FAB	100.2	0.34	50.97	0.56	15.77	9.91	8.92	0.16	8.22	13.31	1.67	0.37	0.06	62.16	3357	3068	277.7	42.05	231	51.25	97.9	5.09	52.81	15.71	21.64	0.430476	5.06	1.008	3.061	0.55	3.096	0.503	1.252	1.936	0.375	2.741	0.61	1.912	0.291	1.918	0.295	0.606411	0.0320278	0.0703157	0.03509
352-U1440B-12R-1-W 128/129	164.88	599-5361	3	P-FAB	98.42	0.54	50.13	0.57	16.02	10.25	9.23	0.17	8.24	13.41	1.71	0.44	0.08	61.42	3433	3621	268.3	40.88	257	57.52	95.59	6.44	53.44	15.38	21.32	0.40829	6.35	0.97	3.035	0.525	3.058	0.487	1.199	1.958	0.362	2.592	0.595	1.942	0.291	1.887	0.285	0.563237	0.0292112	0.0728664	0.0342441
352-U1440B-12R-2-W 20/24	165.31	599-5371	3	P-FAB	98.34	0.38	50.28	0.57	16.1	9.97	8.97	0.17	8.29	13.43	1.69	0.43	0.07	62.21	3424	3549	276.98	41.39	270	51.31	102.13	6.03	53.71	15.13	21.52	0.407785	6.74	0.978	2.997	0.531	3.056	0.496	1.217	1.838	0.36	2.586	0.598	1.861	0.285	1.83	0.279	0.558684	0.0312938	0.068868	0.0334522
352-U1440B-12R-2-W 41/44	165.51	599-5381	3	P-FAB	98.8	0.56	50.4	0.58	15.98	10.24	9.21	0.16	8.23	13.25	1.67	0.45	0.06	61.42	3476	3710	273.84	40.73	232	49.25	90.28	6.76	52.09	15.3	21.48	0.450015	4.54	1.01	3.063	0.535	3.04	0.512	1.21	1.863	0.365	2.559	0.592	1.936	0.278	1.892	0.29	0.566272	0.0303649	0.0685016	0.039251
352-U1440B-12R-2-W 132/135	166.42	599-5401	4	N-FAB	98.31	0.26	49.93	1.35	14.72	14.32	12.88	0.2	6.51	11.34	2.46	0.49	0.13	47.36	8094	4034	500.41	43.54	108	55.14	83.63	9.68	64.82	33.43	54.07	0.914894	9.76	1.872	6.155	1.148	6.567	1.018	2.786	4.407	0.813	5.688	1.292	4.156	0.596	3.892	0.599	1.4879	0.0658841	0.115896	0.0635309
352-U1440B-13R-1-W 49/52	173.81	599-5411	4	N-FAB	97.7	0.33	49.92	1.36	14.88	14.38	12.94	0.2	6.35	11.43	2.44	0.35	0.12	46.66	8132	2945	469.31	43.75	98	53.77	90.32	5.26	64.09	35.2	53.76	0.933765	6.96	1.932	6.444	1.162	6.753	1.028	2.823	4.364	0.837	5.882	1.312	4.268	0.652	4.253	0.642	1.42921	0.0705777	0.184643	0.0647
352-U1440B-13R-1-W 117/120	174.48	599-5421	4	N-FAB	99.12	0.27	50.15	1.34	14.76	14.45	13	0.2	6.35	11.33	2.38	0.37	0.12	46.55	8024	3038	466.65	42.06	78	50.6	73.92	5.42	62.86	34.68	54.26	0.933382	7.12	1.897	6.091	1.143	6.558	1.002	2.7	4.282	0.816	5.786	1.309	4.124	0.614	4.132	0.64	1.16162	0.059522	0.216419	0.0689487
352-U1440B-15R-1-W 55/58	193.265	599-5441	4	N-FAB	99.14	0.27	49.79	1.36	14.93	14.43	12.99	0.19	6.33	11.33	2.52	0.42	0.14	46.47	8127	3498	495.81	42.96	112	52.46	74.47	8.27	65.55	32.15	52.84	0.95332	9.61	1.87	6.039	1.123	6.481	1.008	2.689	4.204	0.804	5.551	1.229	3.978	0.586	3.861	0.588	1.24848	0.0601221	0.139213	0.0680917
352-U1440B-17R-1-W 70/72	212.91	599-5461	5	N-FAB	99.64	2.2	48.93	0.95	15.88	12.44	11.19	0.19	6.62	13.13	2.42	0.55	0.14	51.32	5691	4545	347.64	38.45	247	52.99	117.95	5.99	74.27	24.83	40.97	0.62537	17.27	1.671	4.856	0.884	5.068	0.76	1.985	3.098	0.583	4.136	0.929	2.997	0.459	2.995	0.454	1.01151	0.0432727	0.221307	0.0495884
352-U1440B-18R-1-W 4/9	220.265	599-5471	5	N-FAB	98.94	0.79	50.38	1.29	15.46	13.12	11.81	0.19	6.26	11.8	2.34	0.34	0.13	48.58	7736	2798	445.85	43.98	180	50.38	96.22	4.33	64.74	35.55	50.83	0.830045	6.49	1.953	6.275	1.13	6.521	1.012	2.755	4.314	0.829	5.948	1.361	4.422	0.652	4.257	0.651	1.1101	0.0509634	0.0769583	0.0606495
352-U1440B-18R-1-W 52/55	220.735	599-5481	5	N-FAB	99.61	1.11	49.59	1.17	15.17	13.38	12.04	0.19	6.68	12.19	2.35	0.49	0.13	49.74	6999	4063	458.38	43.44	136	57.01	97.97	9.7	65.63	27.83	44.86	0.801737	15.26	1.695	5.211	0.984	5.639	0.887	2.304	3.632	0.662	4.613	1.041	3.352	0.498	3.227	0.489	1.25255	0.0705851	0.0966035	0.057526
352-U1440B-18R-1-W 117/121	221.39	599-5491	5	N-FAB	99.99	0.86	50.32	1.13	14.86	13.85	12.46	0.19	6.68	11.34	2.41	0.5	0.09	48.87	6778	4148	424.97	42.71	92	57.6	85.63	10.01	64.35	26.6	43.16	0.805898	19.44	1.568	5.101	0.921	5.28	0.853	2.221	3.429	0.639	4.651	1.03	3.265	0.468	3.104	0.463	1.3334	0.06468	0.103128	0.0586951
352-U1440B-19R-1-W 2/6	226.74	599-5501	6	Andesite	99.99	0.35	52.15	1.02	14.68	13.37	12.03	0.21	5.67	10.63	2.84	0.62	0.17	45.65	6104	5130	302.57	39.11	80	40.95	59.33	6.96	61.45	61.49	112.05	1.73757	15.64	3.883	12.214	2.172	12.942	1.644	5.057	7.985	1.508	10.441	2.348	7.574	1.139	7.361	1.096	2.89225	0.115244	0.1238	0.126496
352-U1440B-19R-1-W 42/44	227.13	599-5511	6	Andesite	99.2	1.93	52.7	1.09	14.68	13.16	11.84	0.15	6.46	8.83	3.13	0.9	0.22	49.32	6528	7463	246.43	31.82	62	37.77	54.08	13.83	73.11	75.93	141.52	2.07506	10.76	4.731	15.465	2.814	15.909	2.007	6.218	9.689	1.863	12.832	2.947	8.949	1.407	8.941	1.388	3.01687	0.182229	0.350505	0.192771
352-U1440B-20R-1-W 5/8	231.765	599-5521	7	N-FAB	98.08	0.97	50.18	1.07	14.96	13.04	11.73	0.17	7.54	11.3	2.4	0.51	0.12	53.4	6413	4249	426.7	41.43	132	50.08	76.23	7.33	49.69	26.23	38.32	0.59127	5.04	1.302	4.403	0.794	4.935	0.772	2.042	3.27	0.629	4.502	1.019	3.292	0.497	3.335	0.514	0.831392	0.0417496	0.139579	0.0435531
352-U1440B-21R-1-W 52/56	236.94	599-5531	7	N-FAB	98.27	0.93	50.48	1.08	15.15	12.87	11.58	0.18	7.29	11.36	2.42	0.36	0.1	52.87	6454	2976	381.53	41.16	108	54.5	70.7	6.49	61.37	28.32	40.9	0.636145	6.06	1.593	4.943	0.93	5.413	0.865	2.201	3.534	0.691	4.861	1.099	3.439	0.512	3.385	0.525	0.87499	0.0492023	0.231409	0.0588775
352-U1440B-22R-1-W 5/9	241.47	599-5541	7	N-FAB	99.72	0.94	50.37	1.05	15.33	12.81	11.53	0.17	7.39	11.2	2.37	0.49	0.11	53.32	6285	4083	376.33	41.57	125	47.12	80.22	9.76	53.81	25.81	38.18	0.597168	4.66	1.359	4.451	0.834	4.929	0.817	2.111	3.205	0.635	4.538	1.014	3.339	0.496	3.294	0.506	0.82474	0.0435806	0.112611	0.0474939
352-U1440B-22R-1-W71/75	242.13	599-5871	7	N-FAB	99.96	0.93	50.09	1.02	15.38	13.03	11.73	0.17	7.51	11.18	2.42	0.41	0.09	53.29	6109	3390	384.64	40.56	127	48.9	81.25	8.45	49.85	23.92	37.09	0.583521	3.39	1.208	4.041	0.774	4.574	0.762	1.894	3.094	0.582	4.251	0.942	3.121	0.46	3.082	0.463	0.831952	0.0456681	0.0629287	0.0456749
352-U1440B-23R-1-W 64/68	246.76	599-5561	7	N-FAB	98.25	0.79	49.99	1.1	15.59	12.75	11.47	0.17	7.24	11.25	2.56	0.52	0.11	52.95	6601	4345	423.55	46.57	109	51.09	73.11	9.88	56.81	26.01	40.06	0.618386	7.78	1.369	4.545	0.835	4.999	0.828	2.152	3.42	0.637	4.517	1.029	3.251	0.483	3.181	0.473	1.0097	0.0386595	0.099667	0.0456724
352-U1440B-24R-1-W 43/52	251.575	599-5571	7	N-FAB	99.24	0.79	50.02	1	14.66	13.96	12.56	0.2	7.37	11.31	2.22	0.55	0.1	51.11	6016	4546	392.22	42.47	81	50.09	78.51	10.08	57.43	29.54	35.68	0.566097	6.94	1.648	5.728	0.967	5.734	0.897	2.35	3.819	0.685	4.877	1.097	3.592	0.52	3.391	0.518	1.00263	0.0545326	0.159908	0.0487065
352-U1440B-25R-1-W 5/9	260.87	599-5581	8	N-FAB	99.32	0.76	51.11	1.07	15.18	11.4	10.26	0.16	7.67	11.76	2.54	0.15	0.1	57.12	6420	1211	319.14	41.68	252	62.06	118.67	2.77	64.29	29	52.01	0.797067	6.89	1.677	5.657	1.042	6.013	0.93	2.573	3.859	0.728	5.137	1.144	3.582	0.549	3.593	0.548	1.34757	0.0547312	0.112368	0.0575049
352-U1440B-25R-1-W 80/83	261.615	599-5591	8	N-FAB	98.29	0.85	51.55	0.99	13.89	13.8	12.41	0.16	6.92	11.2	2.22	0.57	0.1	49.81	5940	4696	320.86	38.69	236	41.74	81.07	17.89	55.26	26.39	47.25	0.725301	4.42	1.391	4.781	0.895	5.231	0.825	2.184	3.379	0.631	4.596	1.028	3.248	0.497	3.306	0.51	1.09148	0.0428892	0.0843583	0.0539105
352-U1440B-26R-1-W 52/55	271.035	599-5601	8	N-FAB	98.69	0.29	50.37	1.02	14.91	11.98	10.78	0.18	7.58	12.44	2.3	0.3	0.11	55.61	6107	2480	323.77	41.29	272	45.73	92.96	4.91	57.84	30.49	48.5	0.808956	6.71	1.578	5.353	0.989	5.795	0.882	2.456	3.757	0.722	5.083	1.157	3.66	0.559	3.638	0.556	1.09289	0.0550413	0.0886991	0.0588168
352-U1440B-27R-1-W 2/6	280.34	599-5611	9	N-FAB	100.22	1.04	50.72	0.96	13.96	13.7	12.33	0.15	7.91	10.92	2.65	0.33	0.07	53.32	5777	2730	374.32	36.53	122	47.28	70.02	10.85	51.63	22.94	33.7	0.559515	4.08	1.114	3.745	0.709	4.275	0.719	1.815	2.969	0.562	3.991	0.909	2.822	0.455	3.002	0.466	0.761951	0.0415613	0.0632731	0.0387152
352-U1440B-27R-1-W 43/46	280.745	599-5621	9	N-FAB	100.38	1.05	51.25	1.03	15.25	12.48	11.23	0.15	7.83	10.79	2.36	0.03	0.08	55.41	6175	282	435.12	42.34	62	58.44	74.1	0.15	53.16	22.39	34.86	0.57997	5.36	1.139	3.788	0.72	4.16	0.721	1.729	2.783	0.535	3.893	0.894	2.822	0.422	2.782	0.423	0.766761	0.0420221	0.249054	0.039405
352-U1440B-28R-1-W 1/4	290.025	599-5631	10	N-FAB	99.47	1.82	51.35	1.04	15.33	11.93	10.73	0.14	7.2	11.47	2.56	0.11	0.08	54.47	6234	872	355.58	38.52	192	50.96	81.45	1.65	59.98	22.56	38.76	0.659013	10.73	1.31	4.258	0.779	4.701	0.756	1.869	2.943	0.575	4.028	0.88	2.785	0.414	2.695	0.408	0.850328	0.046462	0.0865652	0.0517367
352-U1440B-28R-1-W 19/22	290.205	599-5641	10	N-FAB	100.31	1.32	52.45	1	14.91	11.83	10.65	0.14	7.31	10.78	2.37	0.31	0.08	55.01	5991	2575	391.35	38.87	129	47.22	75.53	8.28	57.64	20.84	39.44	0.655738	5.48	1.2	3.966	0.729	4.41	0.737	1.743	2.823	0.518	3.756	0.841	2.603	0.383	2.568	0.366	0.848723	0.0474063	0.0570594	0.051521
352-U1440B-28R-1-W 43/46	290.445	599-5651	11	N-FAB	101.27	0.56	50.23	1.05	14.5	13.81	12.43	0.19	7.49	11.62	2.25	0.16	0.09	51.78	6312	1316	408.69	39.16	106	52.89	67.26	5.04	56.25	27.21	41.08	0.755647	4.58	1.427	4.738	0.867	5.145	0.839	2.07	3.387	0.635	4.613	1.057	3.38	0.515	3.322	0.504	0.907501	0.058979	0.0670148	0.0524577
352-U1440B-29R-1-W 36/40	300.08	599-5661	11	N-FAB	99.91	1.64	52.75	1.05	14.44	12.31	11.08	0.15	7.18	10.66	2.45	0.16	0.08	53.58	6296	1367	360.37	38.73	66	48.07	60.46	3.57	57.63	23.98	40.77	0.753058	10.16	1.471	4.847	0.884	5.19	0.786	2.094	3.159	0.62	4.392	0.985	3.147	0.449	3.01	0.442	0.90784	0.0537765	0.0811134	0.0540106
352-U1440B-29R-1-W 59/63	300.31	599-5671	12	N-FAB	100.58	0.51	50.34	0.95	15.24	12	10.79	0.19	7.8	12.36	2.02	0.23	0.08	56.29	5669	1915	379.86	38.97	153	56.31	91.75	1.96	55.93	23.33	36.78	0.679943	5.64	1.334	4.219	0.785	4.632	0.747	1.861	2.838	0.564	4.06	0.928	2.997	0.456	3.068	0.452	0.800346	0.0497663	0.081479	0.0506422
352-U1440B-29R-1-W 75/78	300.465	599-5681	12	N-FAB	100.84	0.79	50.21	0.94	15.17	12.16	10.94	0.19	7.87	12.29	2.08	0.22	0.08	56.17	5627	1838	371.54	39.86	178	52.04	83.56	2.73	55.96	23.51	37.08	0.655639	3.94	1.318	4.298	0.802	4.706	0.748	1.891	3.064	0.57	4.204	0.922	2.916	0.425	2.922	0.441	0.794959	0.0475965	0.0836385	0.0516999
352-U1440B-30R-1-W 1/5	309.53	599-5691	13	E-FAB	99.91	2.18	52.03	1.03	16.4	12.04	10.84	0.16	6.58	9.44	2.73	0.69	0.11	51.96	6200	5717	348.3	34.14	33	39.14	43.97	7.67	99.77	26	44.83	1.38202	10.9	2.619	7.598	1.229	6.743	0.906	2.319	3.386	0.632	4.41	0.962	3.056	0.459	3.086	0.469	0.953199	0.106171	0.112088	0.0982535
352-U1440B-30R-1-W 38/42	309.93	599-5701	13x	FAB-Dike	99.59	1.8	50.16	0.9	15.43	11.82	10.64	0.17	7.69	12.52	2.2	0.2	0.09	56.3	5381	1684	326.74	33.52	201	42.71	80.48	4.49	63.01	23.53	39.18	0.575986	4.9	1.429	4.684	0.842	4.965	0.73	1.918	3.055	0.552	4.033	0.886	2.816	0.426	2.924	0.436	0.808556	0.0395449	0.0738328	0.0506691
352-U1440B-30R-1-W 48/51	310.03	599-5881	13x	FAB-Dike	99.68	1.47	50.53	0.88	15.45	11.48	10.33	0.15	8.3	11.58	2.47	0.22	0.08	58.89	5303	1863	310.78	35.31	270	48.71	89.41	12.49	65.81	20.38	37.76	0.559762	16.24	1.366	4.451	0.797	4.515	0.712	1.812	2.815	0.498	3.623	0.802	2.448	0.358	2.396	0.344	0.804456	0.0413039	0.26827	0.0489011
352-U1440B-31R-1-W 12/17	319.345	599-5711	13	E-FAB	100.1	1.64	51.62	1.03	16.58	12.26	11.03	0.16	5.85	10.1	2.86	0.67	0.09	48.6	6200	5582	336.78	34.27	68	41.34	45.62	9.47	101.13	24.29	44.37	1.25678	9.73	2.286	7.1	1.184	6.548	0.884	2.32	3.456	0.61	4.266	0.926	3.005	0.429	2.873	0.44	0.9208	0.0947076	0.0880542	0.0953733
352-U1440B-31R-1-W 45/50	319.675	599-5721	13	E-FAB	96.57	3.43	50.48	0.97	15.43	13.27	11.94	0.14	7.53	9.3	3.01	1.07	0.12	52.93	5793	8898	292.46	28.79	38	37.56	45.37	13.67	89.78	28.33	40.13	1.21646	12.67	2.468	7.159	1.261	6.951	0.95	2.488	3.62	0.643	4.515	1.018	3.236	0.488	3.172	0.504	0.864665	0.0921101	0.176636	0.0879254
352-U1440B-31R-1-W 93/95	320.14	599-5731	14	N-FAB	99.04	2.8	51.61	0.98	14.4	12.65	11.39	0.13	8.41	10.61	2.17	0.21	0.08	56.83	5904	1761	370.52	33.81	148	48.85	75.14	5.43	58.06	23.4	39.31		6.22	1.402	4.636	0.808	4.789	0.773	1.917	3.089	0.574	4.212	0.917	2.961	0.457	2.944	0.45	1.388	0.076		0.09
352-U1440B-32R-1-W 21/25	329.23	599-5741	15a	Dolerite	100.99	1.07	52.63	1.02	15	11.41	10.27	0.13	7.86	10.74	2.23	0.05	0.09	57.69	6116	387	363.91	35.15	176	52.6	78.43	0.22	59.73	23.62	46.35	0.828206	7.08	1.613	5.221	0.949	5.38	0.859	2.079	3.216	0.587	4.346	0.926	2.954	0.447	3.007	0.444	1.09199	0.0521569	0.101554	0.0546191
352-U1440B-33R-1-W 22/25	338.935	599-5751	15b	Dolerite	99.87	1.48	50.75	0.95	14.6	12.72	11.45	0.15	8.3	11.05	2.29	0.39	0.08	56.38	5700	3207	356.6	34.45	169	38.75	70.63	17.79	58.71	24.78	37.61	0.700685	16.35	1.657	5.147	0.933	5.468	0.816	2.185	3.489	0.632	4.523	1.011	3.299	0.469	3.069	0.468	0.826005	0.0522918	0.0440083	0.0535465
352-U1440B-33R-1-W 95/98	339.665	599-5761	15b	Dolerite	99.64	1.86	51.31	0.97	14.56	12.16	10.94	0.15	7.99	11.3	2.2	0.51	0.08	56.53	5820	4195	318.21	35.16	172	41.61	77.61	28.49	58.37	23.1	38.64	0.676883	14.04	1.502	4.648	0.846	4.82	0.744	1.905	3.066	0.554	3.987	0.878	2.795	0.421	2.829	0.411	0.850047	0.0485901	0.061434	0.0552976
352-U1440B-33R-1-W 113/116	339.845	599-5771	15c	Dolerite	101.11	0.8	51.31	1.06	14.18	13.56	12.2	0.22	6.73	11.55	2.37	0.29	0.09	49.56	6371	2431	398.55	35.86	65	50.64	62.8	41.69	57.89	24.6	17.31	0.807173	7.12	1.639	5.235	0.941	5.504	0.834	2.164	3.466	0.636	4.409	0.981	3.075	0.473	3.138	0.457	0.555061	0.0545221	0.0932286	0.0336863
352-U1440B-34R-1-W 17/21	348.59	599-5781	15c	Dolerite	99.8	1.34	51.33	1.24	14.26	12.94	11.65	0.17	6.81	11.74	2.42	0.3	0.1	51.03	7408	2481	420.03	37.37	40	55.67	48.71	19.01	60.67	26.29	43.33	0.832306	9.81	1.757	5.465	1.008	5.833	0.862	2.259	3.63	0.663	4.591	1.026	3.228	0.476	3.169	0.482	0.931348	0.0601599	0.0610283	0.0560405
352-U1440B-34R-1-W 77/80	349.185	599-5891	15c	Dolerite	100.48	1.04	51.6	1.13	14.03	13.6	12.24	0.15	7.31	10.55	2.52	0.4	0.09	51.55	6750	3287	385.5	34.47	25	46.26	56.69	57.83	56.64	24.49	41.56	0.78013	7.85	1.61	5.168	0.955	5.379	0.805	2.083	3.327	0.603	4.189	0.959	3.064	0.446	3.11	0.456	0.905976	0.0579353	0.156318	0.0549113
352-U1440B-35R-1-W 17/20	358.285	599-5791	15d	Dolerite	100.23	1.71	51.37	0.83	15.21	10.59	9.53	0.14	7.9	12.36	2.14	0.43	0.07	59.65	4994	3593	330.26	34.96	327	47.13	87.29	32.85	59.78	18.42	33.52	0.635705	8.77	1.148	3.684	0.684	3.843	0.641	1.542	2.352	0.446	3.21	0.706	2.302	0.351	2.364	0.362	0.739628	0.0445288	0.0916927	0.0462692
352-U1440B-35R-1-W 77/82	358.895	599-5811	15d	Dolerite	99	2.27	51.35	0.81	15.57	9.51	8.55	0.13	8.46	12.82	2.15	0.07	0.08	63.8	4854	605	311.36	33.81	311	50.96	97.71	0.3	57.91	21.54	34.15	0.645966	6.71	1.291	4.373	0.784	4.631	0.707	1.882	2.888	0.553	3.97	0.891	2.745	0.429	2.881	0.445	0.781039	0.0481917	0.152136	0.0491487
352-U1440B-36R-1-W 42/45	368.235	599-5821	15e	Dolerite	99.61	1.97	51.43	0.85	15.02	11.32	10.19	0.14	9.18	11	2.07	0.05	0.07	61.62	5100	447	347.32	38.29	320	50.25	96.4	0.22	55.39	17.68	31.17	0.538024	5.3	1.086	3.476	0.629	3.659	0.601	1.489	2.282	0.427	3.044	0.692	2.186	0.328	2.202	0.343	0.661488	0.0386847	0.0511743	0.0419697
352-U1440B-36R-1-W 93/96	368.745	599-5831	15e	Dolerite	100.06	1.68	51.25	0.82	15.24	11.08	9.97	0.14	9.17	11.27	2.02	0.04	0.07	62.1	4923	372	321.53	35.77	288	48.17	91.73	0.24	53.59	16.88	28.82	0.533936	5.19	1.048	3.353	0.608	3.439	0.606	1.417	2.261	0.42	3.053	0.683	2.128	0.335	2.323	0.345	0.64146	0.0426817	0.0662145	0.0398995
352-U1441A-10R-2-W 22/25	84.73	609-2061	1	N-FAB	99.06	2.32	50.84	0.66	16.78	9.97	8.97	0.12	7.88	11.65	2.22	0.81	0.07	61.03	3959	6740	266.86	34.93	105	46.32	76.74	17.27	72.48	13.93	28.93	0.48611	11.22	1.248	3.791	0.646	3.512	0.543	1.359	2.005	0.36	2.617	0.564	1.767	0.255	1.663	0.246	0.724205	0.0331609	0.118429	0.0452325
352-U1441A-13R-1-W 42/45	112.535	609-2191	1	N-FAB	95.94	4.53	50.19	0.74	16.75	11.13	10.02	0.11	9.05	9.04	1.84	2.19	0.07	61.68	4441	18148	248.27	35.91	108	32.57	73.58	21.35	59.24	16.72	31.12	0.526008	12.98	1.611	3.837	0.809	4.491	0.665	1.654	2.466	0.443	3.077	0.664	2.079	0.293	1.871	0.27	0.848273	0.0410053	0.126037	0.0475607
352-U1441A-16R-1-W 108/112	144.1	609-2501	1	N-FAB	98.14	3.3	50.4	0.78	15.91	11.96	10.77	0.16	7.77	10.7	1.75	1.64	0.12	56.26	4678	13651	285.22	37.94	118	44.91	77.68	19.37	77.72	25.86	33.02	0.509411	33.67		4.918	1.098	5.821	0.801	2.012	3.178	0.581	4.124	0.947	3.077	0.45	2.931	0.442	0.7918	0.0437739	0.129053	0.0470186
352-U1441A-17R-1-W 35/38	151.365	609-2721	2	N-FAB	99.4	0.88	49.82	0.87	15.57	12.61	11.35	0.18	7.41	12.1	2.06	0.57	0.08	53.77	5233	4711	462.56	53.93	157	70.74	111	9.66	69.25	26.39	41.47	0.648884	14.15	1.506	5.152	0.914	5.393	0.878	2.213	3.595	0.654	4.85	1.047	3.493	0.52	3.295	0.502	0.889753	0.0510219	0.170349	0.0487998
352-U1441A-19R-1-W 44/47	170.955	609-2841	3	D-FAB	98.82	1.72	48.99	0.47	16.32	10.18	9.16	0.15	8.91	13.91	1.52	0.49	0.08	63.42	2794	4061	263.72	34.77	591	56.24	157.43	5.86	41.62	12.7	14.17	0.270281	9.59	0.517	1.667	0.311	1.927	0.374	0.857	1.518	0.282	2.1	0.499	1.629	0.243	1.61	0.256	0.500125	0.016187	0.0849988	0.0257929
352-U1441A-20R-1-W 10/13	180.315	609-2911	4	N-FAB	100.8	0.25	50.34	0.87	15.51	11.22	10.09	0.17	7.78	12.65	2.02	0.49	0.08	57.86	5192	4069	335.76	38.24	212	57.6	85.85	5.65	51.69	21.29	30.78	0.570706	9.48	1.286	4.015	0.752	4.443	0.714	1.793	2.892	0.541	3.782	0.847	2.824	0.403	2.756	0.418	0.796623	0.0377567	0.0778423	0.0420124
352-U1441A-20R-1-W 31/34	180.525	609-2921	4	N-FAB	98.97	0.95	49.41	0.99	15.49	12.7	11.42	0.18	7.68	12.01	2.11	0.61	0.1	54.49	5917	5091	383.93	39.06	222	53.19	92.14	8.69	57.42	24.54	37.2	0.608459	10.45	1.301	4.407	0.799	4.728	0.776	1.935	3.225	0.581	4.301	0.952	3.203	0.471	2.916	0.471	0.817575	0.0431862	0.104747	0.0461367
352-U1441A-21R-1-W 13/16	190.045	609-2961	4	N-FAB	99.33	1.34	50.22	0.98	15.51	11.85	10.67	0.16	8.03	11.65	2.25	0.43	0.1	57.3	5885	3602	338.69	37.64	206	47.32	88.25	7.92	53.6	25.71	34.85	0.536096	3.81	1.31	4.365	0.787	4.725	0.761	1.992	3.248	0.591	4.349	0.968	3.208	0.472	3.155	0.464	0.89365	0.035056	0.0674599	0.0388383
352-U1441A-21R-1-W 60/63	190.515	609-3031	4	N-FAB	98.98	1.45	50.28	0.99	15.83	11.55	10.39	0.15	7.94	11.31	2.41	0.6	0.11	57.66	5940	4967	377.25	42.29	182	55.63	93.84	10.81	59.5	25.5	37.24	0.600185	7.72	1.336	4.389	0.821	4.794	0.791	2.051	3.275	0.617	4.388	0.991	3.169	0.45	3.044	0.463	0.943408	0.0413708	0.0778874	0.0445005
[truncated: 1 more columns]
