# Supplementary material for: Magmatic Response to Subduction Initiation: Part 1. Fore‐arc Basalts of the Izu‐Bonin Arc From IODP Expedition 352
Source: Geochem Geophys Geosyst. 2019 Jan 16;20(1):314–38. doi: 10.1029/2018GC007731 (PMC6392113; doi:10.1029/2018GC007731)
Supplement: Supplementary file 3 — Data Set S2 [file GGGE-20-314-s003.xlsx]

## Sheet: 2018GC007731-Table 2
Mantle Fo91, Fe3/total = 0.15						Original Magma Composition wt%
Sample Name	Type	Unit	Depth mbsf	T	P	SiO2	TiO2	Al2O3	Cr2O3	FeO*	MnO	MgO	CaO	Na2O	K2O	Total	Fo	Fo-Primary	final mass
352-U1440B-12R-1-W 82/86	PFAB	3	164.44	1377.02	1.20804	50.97	0.56	15.77	0.0335463	8.92	0.16	8.22	13.31	1.67	0.37	99.9835	0.866393	0.910051	1.14987
352-U1440B-12R-1-W 128/129	PFAB	3	164.88	1397.12	1.43661	50.13	0.57	16.02	0.0373221	9.23	0.17	8.24	13.41	1.71	0.44	99.9573	0.862556	0.91026	1.16721
352-U1440B-12R-2-W 4/8-ICP	PFAB	3	165.13	1384.19	1.27335	50.75	0.59	15.72	0.0368864	9.09	0.17	8.27	13.27	1.62	0.44	99.9569	0.864749	0.909691	1.15562
352-U1440B-12R-2-W 20/24	PFAB	3	165.31	1382.5	1.32121	50.28	0.57	16.1	0.03921	8.97	0.17	8.29	13.43	1.69	0.43	99.9692	0.866604	0.909954	1.14987
352-U1440B-12R-2-W 41/44	PFAB	3	165.51	1394.93	1.3928	50.4	0.58	15.98	0.0336915	9.21	0.16	8.23	13.25	1.67	0.45	99.9637	0.862685	0.910394	1.16721
352-U1440B-30R-1-W 48/51	Dike13x	13	310.03	1442.6	1.82376	50.53	0.88	15.45	0.03921	10.33	0.15	8.3	11.58	2.47	0.22	99.9492	0.849154	0.910183	1.2269
352-U1440B-30R-1-W 51/55-ICP	Dike13x	13	310.06	1440.3	1.7254	51.31	0.9	14.9	0.0320941	10.46	0.15	8.22	11.22	2.42	0.33	99.9421	0.84637	0.909549	1.23303
352-U1440B-31R-1-W 93/95	N-FAB	14	320.14	1478.45	1.91931	51.61	0.98	14.4	0.0214929	11.39	0.13	8.41	10.61	2.17	0.21	99.9315	0.837284	0.90957	1.28323
352-U1440B-33R-1-W 22/25	Dolerite	15	338.94	1491.38	2.18935	50.75	0.95	14.6	0.0245426	11.45	0.15	8.3	11.05	2.29	0.39	99.9545	0.835013	0.910313	1.29609
352-U1440B-33R-1-W 62/66-ICP	Dolerite	15	339.32	1415.64	1.41267	52.08	1.07	15.49	0.0303514	10.04	0.12	8.24	10.57	2.28	0.03	99.9504	0.852002	0.909614	1.20868
352-U1440B-33R-1-W 95/98	Dolerite	15	339.67	1462.66	1.88925	51.31	0.97	14.56	0.0249782	10.94	0.15	7.99	11.3	2.2	0.51	99.955	0.836853	0.909673	1.27049
352-U1440B-34R-1-W 132/139-ICP	Dolerite	15	349.72	1413.51	1.38978	51.62	0.92	15.19	0.0393552	9.83	0.13	8.34	11.85	2.01	0.03	99.9594	0.855996	0.910088	1.19668
352-U1440B-35R-1-W 77/82	Dolerite	15	358.89	1355.93	1.0803	51.35	0.81	15.57	0.0451641	8.55	0.13	8.46	12.82	2.15	0.07	99.9552	0.874164	0.909729	1.12155
352-U1440B-36R-1-W 0/7-ICP	Dolerite	15	367.8	1433.91	1.4986	52.14	0.91	15.02	0.0454545	10.43	0.13	8.84	10.26	2.14	0.05	99.9655	0.854755	0.909994	1.21472
352-U1440B-36R-1-W 42/45	Dolerite	15	368.24	1428.45	1.51609	51.43	0.85	15.02	0.0464711	10.19	0.14	9.18	11	2.07	0.05	99.9765	0.861654	0.910033	1.19073
352-U1440B-36R-1-W 93/96	Dolerite	15	368.75	1419.93	1.46682	51.25	0.82	15.24	0.041824	9.97	0.14	9.17	11.27	2.02	0.04	99.9618	0.864194	0.910068	1.17891
352-U1440B-36R-1-W 114/120-ICP	Dolerite	15	368.94	1415.94	1.40959	51.69	0.92	15.36	0.0413883	9.91	0.14	8.72	11.12	2.05	0.03	99.9814	0.859734	0.910317	1.19073
352-U1441A-10R-2-W 22/25	EP-FAB	1	84.73	1376.03	1.40258	50.84	0.66	16.78	0.0152483	8.97	0.12	7.88	11.65	2.22	0.81	99.9452	0.861456	0.909843	1.1614
352-U1441A-13R-1-W 42/45	EP-FAB	1	112.53	1420.57	1.90341	50.19	0.74	16.75	0.015684	10.02	0.11	9.05	9.04	1.84	2.19	99.9457	0.862337	0.910065	1.1848
352-U1441A-21R-1-W 13/16	N-FAB	4	190.04	1456.15	1.96086	50.22	0.98	15.51	0.0299158	10.67	0.16	8.03	11.65	2.25	0.43	99.9299	0.840959	0.909519	1.25162
352-U1441A-21R-1-W 37/42-ICP	N-FAB	4	190.29	1447.44	1.81081	50.73	1.01	15.02	0.0304967	10.45	0.17	8.17	11.76	2.05	0.52	99.9105	0.845746	0.910242	1.2392
352-U1441A-18R-1-W 27/31-ICP	N-FAB	2	160.99	1465.3	2.0104	50.24	0.92	15.42	0.0277374	10.84	0.18	8.24	11.55	2.06	0.49	99.9677	0.841791	0.909953	1.25788
352-U1441A-19R-1-W 44/47	D-FAB	3	170.96	1401.17	1.54331	48.99	0.47	16.32	0.0858263	9.16	0.15	8.91	13.91	1.52	0.49	100.006	0.871326	0.910417	1.14415
352-U1441A-19R-1-W 66/72-ICP	D-FAB	3	171.19	1386.16	1.33068	49.78	0.49	15.64	0.0801626	9.01	0.15	9.1	13.84	1.39	0.52	100	0.875183	0.909729	1.12716
Mantle Fo91, Fe3/total = 0.10
Sample Name	Type	Unit	Depth mbsf	T	P	SiO2	TiO2	Al2O3	Cr2O3	FeO*	MnO	MgO	CaO	Na2O	K2O	Total	Fo	Fo-Primary	final mass
352-U1440B-12R-1-W 82/86	PFAB	3	164.44	1401.77	1.36809	50.97	0.56	15.77	0.0335463	8.92	0.16	8.22	13.31	1.67	0.37	99.9835	0.859481	0.91012	1.17891
352-U1440B-12R-1-W 128/129	PFAB	3	164.88	1421.73	1.61036	50.13	0.57	16.02	0.0373221	9.23	0.17	8.24	13.41	1.71	0.44	99.9573	0.855473	0.91012	1.19668
352-U1440B-12R-2-W 4/8-ICP	PFAB	3	165.13	1408.84	1.43709	50.75	0.59	15.72	0.0368864	9.09	0.17	8.27	13.27	1.62	0.44	99.9569	0.857764	0.90967	1.1848
352-U1440B-12R-2-W 20/24	PFAB	3	165.31	1407.37	1.4883	50.28	0.57	16.1	0.03921	8.97	0.17	8.29	13.43	1.69	0.43	99.9692	0.859701	0.909998	1.17891
352-U1440B-12R-2-W 41/44	PFAB	3	165.51	1419.48	1.56322	50.4	0.58	15.98	0.0336915	9.21	0.16	8.23	13.25	1.67	0.45	99.9637	0.855608	0.910258	1.19668
352-U1440B-30R-1-W 48/51	Dike13x	13	310.03	1470.87	2.05476	50.53	0.88	15.45	0.03921	10.33	0.15	8.3	11.58	2.47	0.22	99.9492	0.841488	0.910317	1.26417
352-U1440B-30R-1-W 51/55-ICP	Dike13x	13	310.06	1468.24	1.94727	51.31	0.9	14.9	0.0320941	10.46	0.15	8.22	11.22	2.42	0.33	99.9421	0.838587	0.909644	1.27049
352-U1440B-31R-1-W 93/95	N-FAB	14	320.14	1510.02	2.20128	51.61	0.98	14.4	0.0214929	11.39	0.13	8.41	10.61	2.17	0.21	99.9315	0.829114	0.909986	1.32882
352-U1440B-33R-1-W 22/25	Dolerite	15	338.94	1518.42	2.44505	50.75	0.95	14.6	0.0245426	11.45	0.15	8.3	11.05	2.29	0.39	99.9545	0.826751	0.909878	1.33546
352-U1440B-33R-1-W 62/66-ICP	Dolerite	15	339.32	1443.76	1.61117	52.08	1.07	15.49	0.0303514	10.04	0.12	8.24	10.57	2.28	0.03	99.9504	0.844459	0.909944	1.24539
352-U1440B-33R-1-W 95/98	Dolerite	15	339.67	1490.04	2.12279	51.31	0.97	14.56	0.0249782	10.94	0.15	7.99	11.3	2.2	0.51	99.955	0.828674	0.909502	1.30908
352-U1440B-34R-1-W 132/139-ICP	Dolerite	15	349.72	1437.2	1.55523	51.62	0.92	15.19	0.0393552	9.83	0.13	8.34	11.85	2.01	0.03	99.9594	0.848624	0.909612	1.2269
352-U1440B-35R-1-W 77/82	Dolerite	15	358.89	1381.05	1.23092	51.35	0.81	15.57	0.0451641	8.55	0.13	8.46	12.82	2.15	0.07	99.9552	0.8676	0.910085	1.14987
352-U1440B-36R-1-W 0/7-ICP	Dolerite	15	367.8	1461.72	1.70471	52.14	0.91	15.02	0.0454545	10.43	0.13	8.84	10.26	2.14	0.05	99.9655	0.847321	0.910085	1.25162
352-U1440B-36R-1-W 42/45	Dolerite	15	368.24	1456.82	1.72761	51.43	0.85	15.02	0.0464711	10.19	0.14	9.18	11	2.07	0.05	99.9765	0.854519	0.910261	1.2269
352-U1440B-36R-1-W 93/96	Dolerite	15	368.75	1443.74	1.63667	51.25	0.82	15.24	0.041824	9.97	0.14	9.17	11.27	2.02	0.04	99.9618	0.857172	0.909535	1.20868
352-U1440B-36R-1-W 114/120-ICP	Dolerite	15	368.94	1439.57	1.57418	51.69	0.92	15.36	0.0413883	9.91	0.14	8.72	11.12	2.05	0.03	99.9814	0.852521	0.909798	1.22079
352-U1441A-10R-2-W 22/25	EP-FAB	1	84.73	1400.48	1.56201	50.84	0.66	16.78	0.0152483	8.97	0.12	7.88	11.65	2.22	0.81	99.9452	0.854331	0.909887	1.19073
352-U1441A-13R-1-W 42/45	EP-FAB	1	112.53	1444.19	2.08188	50.19	0.74	16.75	0.015684	10.02	0.11	9.05	9.04	1.84	2.19	99.9457	0.855234	0.909511	1.21472
352-U1441A-21R-1-W 13/16	N-FAB	4	190.04	1488.9	2.24684	50.22	0.98	15.51	0.0299158	10.67	0.16	8.03	11.65	2.25	0.43	99.9299	0.83295	0.910338	1.29609
352-U1441A-21R-1-W 37/42-ICP	N-FAB	4	190.29	1475.46	2.04172	50.73	1.01	15.02	0.0304967	10.45	0.17	8.17	11.76	2.05	0.52	99.9105	0.837936	0.910297	1.27684
352-U1441A-18R-1-W 27/31-ICP	N-FAB	2	160.99	1493.08	2.25489	50.24	0.92	15.42	0.0277374	10.84	0.18	8.24	11.55	2.06	0.49	99.9677	0.833813	0.909825	1.29609
352-U1441A-19R-1-W 44/47	D-FAB	3	170.96	1426.31	1.72875	48.99	0.47	16.32	0.0858263	9.16	0.15	8.91	13.91	1.52	0.49	100.006	0.864627	0.910329	1.17304
352-U1441A-19R-1-W 66/72-ICP	D-FAB	3	171.19	1411.36	1.5038	49.78	0.49	15.64	0.0801626	9.01	0.15	9.1	13.84	1.39	0.52	100	0.868658	0.909777	1.15562
Mantle Fo90, Fe3/total = 0.15
Sample Name	Type	Unit	Depth mbsf	T	P	SiO2	TiO2	Al2O3	Cr2O3	FeO*	MnO	MgO	CaO	Na2O	K2O	Total	Fo	Fo-Primary	final mass
352-U1440B-12R-1-W 82/86	PFAB	3	164.44	1332.01	0.92538	50.97	0.56	15.77	0.0335463	8.92	0.16	8.22	13.31	1.67	0.37	99.9835	0.866393	0.899718	1.10055
352-U1440B-12R-1-W 128/129	PFAB	3	164.88	1349.19	1.11125	50.13	0.57	16.02	0.0373221	9.23	0.17	8.24	13.41	1.71	0.44	99.9573	0.862556	0.89964	1.11381
352-U1440B-12R-2-W 4/8-ICP	PFAB	3	165.13	1342.4	1.00275	50.75	0.59	15.72	0.0368864	9.09	0.17	8.27	13.27	1.62	0.44	99.9569	0.864749	0.900284	1.10937
352-U1440B-12R-2-W 20/24	PFAB	3	165.31	1337.38	1.02794	50.28	0.57	16.1	0.03921	8.97	0.17	8.29	13.43	1.69	0.43	99.9692	0.866604	0.899671	1.10055
352-U1440B-12R-2-W 41/44	PFAB	3	165.51	1347.09	1.07281	50.4	0.58	15.98	0.0336915	9.21	0.16	8.23	13.25	1.67	0.45	99.9637	0.862685	0.899778	1.11381
352-U1440B-30R-1-W 48/51	Dike13x	13	310.03	1390.3	1.42448	50.53	0.88	15.45	0.03921	10.33	0.15	8.3	11.58	2.47	0.22	99.9492	0.849154	0.899519	1.16381
352-U1440B-30R-1-W 51/55-ICP	Dike13x	13	310.06	1391.37	1.35918	51.31	0.9	14.9	0.0320941	10.46	0.15	8.22	11.22	2.42	0.33	99.9421	0.84637	0.899559	1.17314
352-U1440B-31R-1-W 93/95	N-FAB	14	320.14	1426.93	1.49496	51.61	0.98	14.4	0.0214929	11.39	0.13	8.41	10.61	2.17	0.21	99.9315	0.837284	0.899704	1.21605
352-U1440B-33R-1-W 22/25	Dolerite	15	338.94	1437.74	1.71776	50.75	0.95	14.6	0.0245426	11.45	0.15	8.3	11.05	2.29	0.39	99.9545	0.835013	0.900242	1.2258
352-U1440B-33R-1-W 62/66-ICP	Dolerite	15	339.32	1370.46	1.10813	52.08	1.07	15.49	0.0303514	10.04	0.12	8.24	10.57	2.28	0.03	99.9504	0.852002	0.900087	1.15455
352-U1440B-33R-1-W 95/98	Dolerite	15	339.67	1412.34	1.48623	51.31	0.97	14.56	0.0249782	10.94	0.15	7.99	11.3	2.2	0.51	99.955	0.836853	0.899768	1.20638
352-U1440B-34R-1-W 132/139-ICP	Dolerite	15	349.72	1365.82	1.06629	51.62	0.92	15.19	0.0393552	9.83	0.13	8.34	11.85	2.01	0.03	99.9594	0.855996	0.899969	1.14081
352-U1440B-35R-1-W 77/82	Dolerite	15	358.89	1315.79	0.844301	51.35	0.81	15.57	0.0451641	8.55	0.13	8.46	12.82	2.15	0.07	99.9552	0.874164	0.900152	1.0788
352-U1440B-36R-1-W 0/7-ICP	Dolerite	15	367.8	1384.38	1.15019	52.14	0.91	15.02	0.0454545	10.43	0.13	8.84	10.26	2.14	0.05	99.9655	0.854755	0.899899	1.15455
352-U1440B-36R-1-W 42/45	Dolerite	15	368.24	1378.34	1.16285	51.43	0.85	15.02	0.0464711	10.19	0.14	9.18	11	2.07	0.05	99.9765	0.861654	0.899703	1.13174
352-U1440B-36R-1-W 93/96	Dolerite	15	368.75	1371.46	1.13155	51.25	0.82	15.24	0.041824	9.97	0.14	9.17	11.27	2.02	0.04	99.9618	0.864194	0.89994	1.12274
352-U1440B-36R-1-W 114/120-ICP	Dolerite	15	368.94	1365.52	1.06947	51.69	0.92	15.36	0.0413883	9.91	0.14	8.72	11.12	2.05	0.03	99.9814	0.859734	0.899671	1.13174
352-U1441A-10R-2-W 22/25	EP-FAB	1	84.73	1333.46	1.13303	50.84	0.66	16.78	0.0152483	8.97	0.12	7.88	11.65	2.22	0.81	99.9452	0.861456	0.900028	1.11381
352-U1441A-13R-1-W 42/45	EP-FAB	1	112.53	1371.67	1.54977	50.19	0.74	16.75	0.015684	10.02	0.11	9.05	9.04	1.84	2.19	99.9457	0.862337	0.899743	1.12723
352-U1441A-21R-1-W 13/16	N-FAB	4	190.04	1408.12	1.57365	50.22	0.98	15.51	0.0299158	10.67	0.16	8.03	11.65	2.25	0.43	99.9299	0.840959	0.899951	1.19202
352-U1441A-21R-1-W 37/42-ICP	N-FAB	4	190.29	1397.37	1.42375	50.73	1.01	15.02	0.0304967	10.45	0.17	8.17	11.76	2.05	0.52	99.9105	0.845746	0.900179	1.17783
352-U1441A-18R-1-W 27/31-ICP	N-FAB	2	160.99	1412.6	1.57827	50.24	0.92	15.42	0.0277374	10.84	0.18	8.24	11.55	2.06	0.49	99.9677	0.841791	0.899595	1.19202
352-U1441A-19R-1-W 44/47	D-FAB	3	170.96	1352.78	1.2021	48.99	0.47	16.32	0.0858263	9.16	0.15	8.91	13.91	1.52	0.49	100.006	0.871326	0.899775	1.0918
352-U1441A-19R-1-W 66/72-ICP	D-FAB	3	171.19	1340.88	1.03021	49.78	0.49	15.64	0.0801626	9.01	0.15	9.1	13.84	1.39	0.52	100	0.875183	0.899505	1.0788
Mantle Fo90, Fe3/total = 0.10
Sample Name	Type	Unit	Depth mbsf	T	P	SiO2	TiO2	Al2O3	Cr2O3	FeO*	MnO	MgO	CaO	Na2O	K2O	Total	Fo	Fo-Primary	final mass
352-U1440B-12R-1-W 82/86	PFAB	3	164.44	1356.38	1.06051	50.97	0.56	15.77	0.0335463	8.92	0.16	8.22	13.31	1.67	0.37	99.9835	0.859481	0.900247	1.12723
352-U1440B-12R-1-W 128/129	PFAB	3	164.88	1373.46	1.25703	50.13	0.57	16.02	0.0373221	9.23	0.17	8.24	13.41	1.71	0.44	99.9573	0.855473	0.899932	1.14081
352-U1440B-12R-2-W 4/8-ICP	PFAB	3	165.13	1362.58	1.11588	50.75	0.59	15.72	0.0368864	9.09	0.17	8.27	13.27	1.62	0.44	99.9569	0.857764	0.899683	1.13174
352-U1440B-12R-2-W 20/24	PFAB	3	165.31	1361.86	1.16921	50.28	0.57	16.1	0.03921	8.97	0.17	8.29	13.43	1.69	0.43	99.9692	0.859701	0.900167	1.12723
352-U1440B-12R-2-W 41/44	PFAB	3	165.51	1371.29	1.21572	50.4	0.58	15.98	0.0336915	9.21	0.16	8.23	13.25	1.67	0.45	99.9637	0.855608	0.900075	1.14081
352-U1440B-30R-1-W 48/51	Dike13x	13	310.03	1417.42	1.60924	50.53	0.88	15.45	0.03921	10.33	0.15	8.3	11.58	2.47	0.22	99.9492	0.841488	0.899933	1.19679
352-U1440B-30R-1-W 51/55-ICP	Dike13x	13	310.06	1418.13	1.5379	51.31	0.9	14.9	0.0320941	10.46	0.15	8.22	11.22	2.42	0.33	99.9421	0.838587	0.89988	1.20638
352-U1440B-31R-1-W 93/95	N-FAB	14	320.14	1456.56	1.71425	51.61	0.98	14.4	0.0214929	11.39	0.13	8.41	10.61	2.17	0.21	99.9315	0.829114	0.900223	1.25551
352-U1440B-33R-1-W 22/25	Dolerite	15	338.94	1463.69	1.92049	50.75	0.95	14.6	0.0245426	11.45	0.15	8.3	11.05	2.29	0.39	99.9545	0.826751	0.899941	1.26054
352-U1440B-33R-1-W 62/66-ICP	Dolerite	15	339.32	1393.45	1.24276	52.08	1.07	15.49	0.0303514	10.04	0.12	8.24	10.57	2.28	0.03	99.9504	0.844459	0.899795	1.18254
352-U1440B-33R-1-W 95/98	Dolerite	15	339.67	1438.57	1.67329	51.31	0.97	14.56	0.0249782	10.94	0.15	7.99	11.3	2.2	0.51	99.955	0.828674	0.899767	1.24057
352-U1440B-34R-1-W 132/139-ICP	Dolerite	15	349.72	1389.21	1.20434	51.62	0.92	15.19	0.0393552	9.83	0.13	8.34	11.85	2.01	0.03	99.9594	0.848624	0.89982	1.16846
352-U1440B-35R-1-W 77/82	Dolerite	15	358.89	1336.35	0.948878	51.35	0.81	15.57	0.0451641	8.55	0.13	8.46	12.82	2.15	0.07	99.9552	0.8676	0.899958	1.10055
352-U1440B-36R-1-W 0/7-ICP	Dolerite	15	367.8	1411.06	1.31529	52.14	0.91	15.02	0.0454545	10.43	0.13	8.84	10.26	2.14	0.05	99.9655	0.847321	0.90023	1.18727
352-U1440B-36R-1-W 42/45	Dolerite	15	368.24	1405.57	1.33259	51.43	0.85	15.02	0.0464711	10.19	0.14	9.18	11	2.07	0.05	99.9765	0.854519	0.900214	1.16381
352-U1440B-36R-1-W 93/96	Dolerite	15	368.75	1394.99	1.27301	51.25	0.82	15.24	0.041824	9.97	0.14	9.17	11.27	2.02	0.04	99.9618	0.857172	0.899728	1.14995
352-U1440B-36R-1-W 114/120-ICP	Dolerite	15	368.94	1388.9	1.20561	51.69	0.92	15.36	0.0413883	9.91	0.14	8.72	11.12	2.05	0.03	99.9814	0.852521	0.899501	1.15917
352-U1441A-10R-2-W 22/25	EP-FAB	1	84.73	1353.45	1.24293	50.84	0.66	16.78	0.0152483	8.97	0.12	7.88	11.65	2.22	0.81	99.9452	0.854331	0.89951	1.13626
352-U1441A-13R-1-W 42/45	EP-FAB	1	112.53	1394.96	1.69872	50.19	0.74	16.75	0.015684	10.02	0.11	9.05	9.04	1.84	2.19	99.9457	0.855234	0.899515	1.15455
352-U1441A-21R-1-W 13/16	N-FAB	4	190.04	1434.85	1.76778	50.22	0.98	15.51	0.0299158	10.67	0.16	8.03	11.65	2.25	0.43	99.9299	0.83295	0.900106	1.2258
352-U1441A-21R-1-W 37/42-ICP	N-FAB	4	190.29	1420.31	1.57915	50.73	1.01	15.02	0.0304967	10.45	0.17	8.17	11.76	2.05	0.52	99.9105	0.837936	0.89963	1.20638
352-U1441A-18R-1-W 27/31-ICP	N-FAB	2	160.99	1439.25	1.77331	50.24	0.92	15.42	0.0277374	10.84	0.18	8.24	11.55	2.06	0.49	99.9677	0.833813	0.899673	1.2258
352-U1441A-19R-1-W 44/47	D-FAB	3	170.96	1377.57	1.35799	48.99	0.47	16.32	0.0858263	9.16	0.15	8.91	13.91	1.52	0.49	100.006	0.864627	0.900138	1.11826
352-U1441A-19R-1-W 66/72-ICP	D-FAB	3	171.19	1365.7	1.17675	49.78	0.49	15.64	0.0801626	9.01	0.15	9.1	13.84	1.39	0.52	100	0.868658	0.900005	1.10495
